# Supplementary material for: Synthesis and Elimination Pathways of 1-Methanesulfonyl-1,2-dihydroquinoline Sulfonamides
Source: Molecules. 2023 Apr 5;28(7):3256. doi: 10.3390/molecules28073256 (PMC10096818; doi:10.3390/molecules28073256)
Supplement: Supplementary file 1 [file molecules-28-03256-s001.zip]

Archive with 1 entries (1 files):
- molecules-2321702-supplementary.pdf
